# Supplementary material for: Prognostic signature of lung adenocarcinoma based on stem cell-related genes
Source: Sci Rep. 2021 Jan 18;11:1687. doi: 10.1038/s41598-020-80453-4 (PMC7814011; doi:10.1038/s41598-020-80453-4)
Supplement: Supplementary file 1 — Supplementary Information 1. [file 41598_2020_80453_MOESM1_ESM.zip]

Archive with 4 entries (3 files):
- a single composite supplementary information file/
- a single composite supplementary information file/figure captions.docx
- a single composite supplementary information file/figure images.docx
- a single composite supplementary information file/title page.docx
